# Supplementary material for: Synthesis: Molecular Structure, Thermal-Calorimetric and Computational Analyses, of Three New Amine Borane Adducts
Source: Molecules. 2023 Feb 3;28(3):1469. doi: 10.3390/molecules28031469 (PMC9921861; doi:10.3390/molecules28031469)
Supplement: Supplementary file 1 [file molecules-28-01469-s001.zip]

Archive with 1 entries (1 files):
- molecules-2171765-supplementary.pdf
